# Supplementary material for: A tactical comparison of the 4-2-3-1 and 3-5-2 formation in soccer: A theory-oriented, experimental approach based on positional data in an 11 vs. 11 game set-up
Source: PLoS One. 2019 Jan 30;14(1):e0210191. doi: 10.1371/journal.pone.0210191 (PMC6353547; doi:10.1371/journal.pone.0210191)
Supplement: S1 File — (CSV) [file pone.0210191.s001.csv]

ts in ms	sensor id	x in m	y in m
1.50E+12	23476	9.326	-5.384
1.50E+12	22440	-45.042	0.108
1.50E+12	20365	0.439	-16.184
1.50E+12	20377	-8.278	-5.074
1.50E+12	22192	0.065	-2.74
1.50E+12	20400	-0.109	11.181
1.50E+12	20212	-26.176	17.407
1.50E+12	20284	-10.896	27.542
1.50E+12	20262	-7.343	7.422
1.50E+12	20360	7.626	11.749
1.50E+12	22172	43.415	-1.41
1.50E+12	23476	8.819	-5.409
1.50E+12	22440	-46.986	0.706
1.50E+12	20365	0.407	-16.197
1.50E+12	20377	-8.452	-5.103
1.50E+12	20285	-7.463	-10.248
1.50E+12	22291	-54.458	1.523
1.50E+12	22192	0.077	-2.713
1.50E+12	20400	-0.091	11.242
1.50E+12	20212	-26.437	18.248
1.50E+12	20243	-29.999	-4.465
1.50E+12	20284	-11.064	27.337
1.50E+12	20262	-7.781	7.16
1.50E+12	20356	9.36	3.657
1.50E+12	22193	-0.641	2.998
1.50E+12	20360	7.573	11.73
1.50E+12	20339	-8.875	-31.326
1.50E+12	22172	42.798	-1.286
1.50E+12	20338	5.863	10.572
1.50E+12	20370	-8.98	10.904
1.50E+12	20302	4.324	-6.701
1.50E+12	22276	-18.44	-0.126
1.50E+12	23476	8.552	-5.509
1.50E+12	22440	-47.187	1.016
1.50E+12	20365	0.349	-16.247
1.50E+12	20377	-8.313	-4.841
1.50E+12	20285	-7.129	-10.392
1.50E+12	22291	-53.737	1.573
1.50E+12	22192	-0.147	-2.603
1.50E+12	20400	-0.05	11.247
1.50E+12	20212	-26.109	19.038
1.50E+12	20243	-30.611	-4.83
1.50E+12	20284	-11.455	27.424
1.50E+12	20251	-26.197	-23.082
1.50E+12	20262	-8.394	7.1
1.50E+12	20356	9.477	3.23
1.50E+12	22193	-0.434	2.244
1.50E+12	20360	7.55	11.631
1.50E+12	20339	-8.883	-31.491
1.50E+12	22172	42.054	-1.291
1.50E+12	20338	5.789	10.474
1.50E+12	20370	-9.035	10.925
1.50E+12	20302	4.266	-6.738
1.50E+12	22276	-18.169	-0.004
1.50E+12	23476	8.525	-5.903
1.50E+12	22440	-46.956	1.093
1.50E+12	20365	0.348	-16.226
1.50E+12	20377	-8.072	-5.098
1.50E+12	20285	-6.617	-10.262
1.50E+12	22291	-53.587	1.498
1.50E+12	22192	-0.052	-2.111
1.50E+12	20400	-0.005	11.251
1.50E+12	20212	-25.623	19.455
1.50E+12	20243	-30.772	-5.477
1.50E+12	20284	-11.7	27.527
1.50E+12	20251	-26.423	-22.919
1.50E+12	20262	-8.864	7.078
1.50E+12	20356	9.95	3.062
1.50E+12	22193	0.017	1.61
1.50E+12	20360	7.615	11.685
1.50E+12	20339	-8.858	-31.313
1.50E+12	22172	41.468	-1.204
1.50E+12	20338	5.875	10.533
1.50E+12	20370	-8.993	10.827
1.50E+12	20302	4.318	-6.65
1.50E+12	22276	-18.044	0.675
1.50E+12	23476	8.191	-6.035
1.50E+12	22440	-46.701	1.137
1.50E+12	22205	6.289	-15.162
1.50E+12	20365	0.187	-16.144
1.50E+12	20377	-8.018	-5.161
1.50E+12	20285	-6.486	-10.316
1.50E+12	22291	-54.114	1.363
1.50E+12	22192	0.139	-1.922
1.50E+12	20400	0.021	11.209
1.50E+12	20212	-25.196	19.812
1.50E+12	20243	-30.779	-6.031
1.50E+12	20284	-11.461	28.031
1.50E+12	20251	-26.189	-22.595
1.50E+12	20262	-9.206	6.917
1.50E+12	20356	10.079	3.309
1.50E+12	22193	0.451	1.516
1.50E+12	20360	7.6	11.713
1.50E+12	20339	-8.822	-31.443
1.50E+12	22172	40.957	-1.127
1.50E+12	20338	6.05	10.639
1.50E+12	20370	-9.114	10.774
1.50E+12	20302	4.347	-6.636
1.50E+12	22276	-17.894	1.579
1.50E+12	23476	8.443	-5.852
1.50E+12	22440	-45.833	0.685
1.50E+12	22205	6.424	-15.122
1.50E+12	20365	0.047	-15.88
1.50E+12	20377	-8.213	-5.112
1.50E+12	20285	-6.206	-10.375
1.50E+12	22291	-54.637	0.793
1.50E+12	22192	0.117	-1.726
1.50E+12	20400	0.017	11.208
1.50E+12	20212	-24.853	20.172
1.50E+12	20243	-31.166	-6.071
1.50E+12	20284	-11.037	28.549
1.50E+12	20251	-25.958	-22.345
1.50E+12	20262	-9.133	6.895
1.50E+12	20356	10.077	3.29
1.50E+12	22193	0.079	2.214
1.50E+12	20360	7.351	11.589
1.50E+12	20339	-8.836	-31.599
1.50E+12	22172	40.798	-1.133
1.50E+12	20338	6.005	10.617
1.50E+12	20370	-9.156	10.636
1.50E+12	20302	4.207	-6.742
1.50E+12	22276	-18.095	2.479
1.50E+12	23476	8.083	-5.399
1.50E+12	22440	-39.675	-1.907
1.50E+12	22205	6.331	-15.23
1.50E+12	20365	-0.569	-15.887
1.50E+12	20377	-8.549	-4.986
1.50E+12	20285	-6.1	-10.387
1.50E+12	22291	-52.352	0.088
1.50E+12	22192	-0.054	-1.569
1.50E+12	20400	-0.077	11.249
1.50E+12	20212	-25.299	20.031
1.50E+12	20243	-31.503	-6.03
1.50E+12	20284	-10.644	28.984
1.50E+12	20251	-26.25	-22.517
1.50E+12	20262	-8.225	6.93
1.50E+12	20356	9.995	3.365
1.50E+12	22193	-0.581	3.115
1.50E+12	20360	7.377	11.453
1.50E+12	20339	-8.891	-31.621
1.50E+12	22172	40.8	-1.107
1.50E+12	20338	5.819	10.483
1.50E+12	20370	-9.142	11.053
1.50E+12	20302	4.399	-6.716
1.50E+12	22276	-18.625	3.602
1.50E+12	23476	7.996	-5.487
1.50E+12	22440	-32.695	-5.059
1.50E+12	22205	6.088	-15.405
1.50E+12	20365	-1.661	-16.036
1.50E+12	20377	-9.288	-4.934
1.50E+12	20285	-5.904	-10.643
1.50E+12	22291	-48.006	-0.438
1.50E+12	22192	-0.41	-2.045
1.50E+12	20400	-0.409	11.488
1.50E+12	20212	-26.03	20.037
1.50E+12	20243	-31.111	-5.944
1.50E+12	20284	-10.509	29.768
1.50E+12	20251	-26.771	-23.312
1.50E+12	20262	-7.103	6.918
1.50E+12	20356	9.795	2.895
1.50E+12	22193	-1.174	3.407
1.50E+12	20360	7.192	11.464
1.50E+12	20339	-9.284	-31.805
1.50E+12	22172	40.81	-1.09
1.50E+12	20338	5.564	10.401
1.50E+12	20370	-9.188	11.483
1.50E+12	20302	4.799	-6.549
1.50E+12	22276	-19.041	4.565
1.50E+12	23476	7.902	-5.989
1.50E+12	22440	-31.272	-6.561
1.50E+12	22205	5.838	-15.57
1.50E+12	20365	-1.524	-16.457
1.50E+12	20377	-9.855	-5.189
1.50E+12	20285	-5.397	-11.062
1.50E+12	22291	-45.664	-1.074
1.50E+12	22192	-0.534	-3.23
1.50E+12	20400	-0.593	11.344
1.50E+12	20212	-26.282	20.095
1.50E+12	20243	-30.664	-6.316
1.50E+12	20284	-10.533	30.405
1.50E+12	20251	-27.35	-24.271
1.50E+12	20262	-6.773	6.299
1.50E+12	20356	9.71	2.05
1.50E+12	22193	-1.59	2.859
1.50E+12	20360	7.19	11.268
1.50E+12	20339	-10.524	-31.898
1.50E+12	22172	40.777	-1.083
1.50E+12	20338	5.446	10.134
1.50E+12	20370	-9.602	11.286
1.50E+12	20302	4.94	-7.036
1.50E+12	22276	-18.96	5.558
1.50E+12	23476	7.748	-6.824
1.50E+12	22440	-31.825	-8.583
1.50E+12	22205	5.624	-16.178
1.50E+12	20365	-1.275	-17.916
1.50E+12	20377	-10.009	-5.453
1.50E+12	20285	-5.099	-12.233
1.50E+12	22291	-44.928	-1.605
1.50E+12	22192	-0.563	-4.799
1.50E+12	20400	-0.816	10.55
1.50E+12	20212	-26.176	19.637
1.50E+12	20243	-31.32	-7.941
1.50E+12	20284	-10.592	30.531
1.50E+12	20251	-27.488	-25.233
1.50E+12	20262	-6.377	6.198
1.50E+12	20356	9.585	1.035
1.50E+12	22193	-1.54	1.948
1.50E+12	20360	6.91	10.784
1.50E+12	20339	-10.662	-32.159
1.50E+12	22172	40.829	-1.116
1.50E+12	20338	5.255	9.776
1.50E+12	20370	-9.952	10.871
1.50E+12	20302	5.223	-7.869
1.50E+12	22276	-19.204	6.088
1.50E+12	23476	7.828	-7.967
1.50E+12	22440	-31.452	-13.319
1.50E+12	22205	5.568	-17.176
1.50E+12	20365	-1.791	-20.119
1.50E+12	20377	-9.661	-6.421
1.50E+12	20285	-5.213	-13.41
1.50E+12	22291	-43.788	-2.035
1.50E+12	22192	-0.353	-6.292
1.50E+12	20400	-0.802	9.302
1.50E+12	20212	-26.032	18.639
1.50E+12	20243	-31.953	-10.56
1.50E+12	20284	-10.537	30
1.50E+12	20251	-27.388	-25.8
1.50E+12	20262	-5.616	5.596
1.50E+12	20356	9.489	-0.2
1.50E+12	22193	-1.088	0.758
1.50E+12	20360	6.766	10.083
1.50E+12	20339	-10.18	-32.787
1.50E+12	22172	40.867	-1.237
1.50E+12	20338	5.28	9.265
1.50E+12	20370	-9.739	10.75
1.50E+12	20302	5.633	-9.148
1.50E+12	22276	-20.086	5.875
1.50E+12	23476	8.016	-9.39
1.50E+12	22440	-29.139	-20.718
1.50E+12	22205	5.511	-18.746
1.50E+12	20365	-2.656	-22.447
1.50E+12	20377	-9.353	-8.528
1.50E+12	20285	-5.227	-14.782
1.50E+12	22291	-42.654	-2.351
1.50E+12	22192	-0.351	-7.979
1.50E+12	20400	-0.632	7.524
1.50E+12	20212	-25.774	17.582
1.50E+12	20243	-31.575	-12.936
1.50E+12	20284	-10.207	28.974
1.50E+12	20251	-27.601	-25.562
1.50E+12	20262	-4.56	3.875
1.50E+12	20356	9.498	-1.445
1.50E+12	22193	-0.904	-0.34
1.50E+12	20360	6.701	9.042
1.50E+12	20339	-9.837	-32.92
1.50E+12	22172	40.688	-1.561
1.50E+12	20338	5.411	8.421
1.50E+12	20370	-9.605	10.353
1.50E+12	20302	5.827	-10.721
1.50E+12	22276	-20.602	4.749
1.50E+12	23476	8.06	-11.357
1.50E+12	22440	-26.172	-24.709
1.50E+12	22205	5.078	-20.782
1.50E+12	20365	-3.624	-24.486
1.50E+12	20377	-9.134	-10.585
1.50E+12	20285	-5.708	-17.021
1.50E+12	22291	-41.316	-2.427
1.50E+12	22192	-0.593	-10.091
1.50E+12	20400	-0.488	5.114
1.50E+12	20212	-25.169	16.724
1.50E+12	20243	-29.342	-13.738
1.50E+12	20284	-9.587	27.779
1.50E+12	20251	-27.246	-25.534
1.50E+12	20262	-4.569	1.714
1.50E+12	20356	9.613	-2.36
1.50E+12	22193	-0.865	-1.503
1.50E+12	20360	6.778	7.766
1.50E+12	20339	-10.279	-32.084
1.50E+12	22172	40.274	-2.268
1.50E+12	20338	5.647	7.243
1.50E+12	20370	-9.494	7.919
1.50E+12	20302	5.822	-12.681
1.50E+12	22276	-20.021	3.272
1.50E+12	23476	7.804	-13.212
1.50E+12	22440	-21.779	-24.331
1.50E+12	22205	4.184	-22.264
1.50E+12	20365	-5.637	-26.114
1.50E+12	20377	-9.211	-12.877
1.50E+12	20285	-7.654	-19.662
1.50E+12	22291	-40.183	-2.343
1.50E+12	22192	-1.123	-12.905
1.50E+12	20400	-0.455	3.222
1.50E+12	20212	-23.944	16.327
1.50E+12	20243	-26.065	-13.751
1.50E+12	20284	-8.613	26.368
1.50E+12	20251	-24.124	-24.718
1.50E+12	20262	-5.271	-0.781
1.50E+12	20356	9.678	-3.344
1.50E+12	22193	-1.064	-3.208
1.50E+12	20360	7.317	5.928
1.50E+12	20339	-11.954	-31.628
1.50E+12	22172	39.914	-3
1.50E+12	20338	6.121	5.523
1.50E+12	20370	-9.084	4.607
1.50E+12	20302	5.944	-15.015
1.50E+12	22276	-17.937	0.969
1.50E+12	23476	7.132	-15.764
1.50E+12	22440	-15.103	-22.85
1.50E+12	22205	2.514	-22.845
1.50E+12	20365	-8.44	-26.069
1.50E+12	20377	-10.411	-15.265
1.50E+12	20285	-9.428	-21.842
1.50E+12	22192	-2.39	-15.835
1.50E+12	20400	-0.375	2.507
1.50E+12	20212	-22.501	16.462
1.50E+12	20243	-23.237	-13
1.50E+12	20284	-7.392	24.751
1.50E+12	20251	-21.074	-23.425
1.50E+12	20262	-5.991	-3.476
1.50E+12	20356	9.385	-4.781
1.50E+12	22193	-1.631	-5.775
1.50E+12	20360	7.699	3.805
1.50E+12	20339	-12.415	-31.728
1.50E+12	22172	39.588	-3.853
1.50E+12	20338	6.416	3.45
1.50E+12	20370	-8.944	1.286
1.50E+12	20302	5.505	-17.259
1.50E+12	22276	-15.851	-2.1
1.50E+12	23476	6.11	-18.013
1.50E+12	22440	-16.148	-22.462
1.50E+12	22205	1.802	-23.688
1.50E+12	20365	-10.825	-25.907
1.50E+12	20377	-11.263	-17.589
1.50E+12	20285	-10.143	-23.451
1.50E+12	22192	-3.749	-18.576
1.50E+12	20400	-0.542	2.438
1.50E+12	20212	-21.182	16.837
1.50E+12	20243	-21.208	-12.252
1.50E+12	20284	-6.79	22.592
1.50E+12	20251	-19.748	-22.756
1.50E+12	20262	-6.333	-5.916
1.50E+12	20356	8.812	-6.383
1.50E+12	22193	-2.418	-8.22
1.50E+12	20360	7.658	1.855
1.50E+12	20339	-9.752	-31.981
1.50E+12	22172	39.321	-4.735
1.50E+12	20338	6.514	1.938
1.50E+12	20370	-8.962	-1.829
1.50E+12	20302	4.411	-19.617
1.50E+12	22276	-14.231	-4.748
1.50E+12	23476	6.227	-18.493
1.50E+12	22440	-20.214	-22.533
1.50E+12	22205	2.622	-23.982
1.50E+12	20365	-10.825	-26.336
1.50E+12	20377	-11.636	-18.344
1.50E+12	20285	-8.156	-23.497
1.50E+12	22192	-3.808	-19.54
1.50E+12	20400	-1.317	2.125
1.50E+12	20212	-20.368	17.186
1.50E+12	20243	-21.036	-11.33
1.50E+12	20284	-6.596	20.77
1.50E+12	20251	-20.137	-22.526
1.50E+12	20262	-6.097	-7.579
1.50E+12	20356	8.541	-7.237
1.50E+12	22193	-2.559	-9.616
1.50E+12	20360	7.575	0.487
1.50E+12	20339	-6.383	-31.859
1.50E+12	22172	39.2	-5.323
1.50E+12	20338	6.536	0.685
1.50E+12	20370	-9	-3.085
1.50E+12	20302	3.304	-20.408
1.50E+12	22276	-13.241	-6.069
1.50E+12	23476	6.207	-18.27
1.50E+12	22440	-20.179	-21.915
1.50E+12	22205	3.16	-24.024
1.50E+12	20365	-9.333	-26.55
1.50E+12	20377	-11.574	-18.004
1.50E+12	20285	-6.592	-22.914
1.50E+12	22192	-3.313	-19.502
1.50E+12	20400	-1.853	1.769
1.50E+12	20212	-20.271	16.754
1.50E+12	20243	-21.127	-10.924
1.50E+12	20284	-6.587	19.884
1.50E+12	20251	-20.433	-22.405
1.50E+12	20262	-5.519	-8.239
1.50E+12	20356	8.567	-7.614
1.50E+12	22193	-2.257	-9.796
1.50E+12	20360	7.403	-0.668
1.50E+12	20339	-3.975	-31.838
1.50E+12	22172	39.217	-5.528
1.50E+12	20338	6.27	-0.385
1.50E+12	20370	-9.003	-3.085
1.50E+12	20302	2.582	-20.449
1.50E+12	22276	-13.146	-6.152
1.50E+12	23476	6.266	-18.048
1.50E+12	22440	-20.109	-21.137
1.50E+12	22205	4.016	-23.635
1.50E+12	20365	-7.194	-26.59
1.50E+12	20377	-11.376	-16.762
1.50E+12	20285	-5.612	-22.366
1.50E+12	22192	-2.69	-19.276
1.50E+12	20400	-1.747	1.691
1.50E+12	20212	-20.308	15.811
1.50E+12	20243	-21.141	-10.897
1.50E+12	20284	-6.485	19.108
1.50E+12	20251	-20.182	-22.298
1.50E+12	20262	-4.871	-8.357
1.50E+12	20356	8.774	-7.716
1.50E+12	22193	-1.629	-9.242
1.50E+12	20360	7.206	-1.459
1.50E+12	20339	-2.816	-32.11
1.50E+12	22172	39.27	-5.302
1.50E+12	20338	6.105	-1.156
1.50E+12	20370	-8.966	-2.208
1.50E+12	20302	2.863	-20.677
1.50E+12	22276	-12.993	-6.036
1.50E+12	23476	6.573	-17.798
1.50E+12	22440	-25.367	-16.226
1.50E+12	22205	4.755	-23.179
1.50E+12	20365	-4.759	-26.523
1.50E+12	20377	-11.22	-15.161
1.50E+12	20285	-4.984	-21.996
1.50E+12	22192	-2.02	-18.923
1.50E+12	20400	-1.477	2.127
1.50E+12	20212	-20.441	15.021
1.50E+12	20243	-21.137	-10.91
1.50E+12	20284	-6.544	18.893
1.50E+12	20251	-20.74	-21.097
1.50E+12	20262	-4.598	-7.848
1.50E+12	20356	8.846	-7.575
1.50E+12	22193	-1.14	-8.526
1.50E+12	20360	7.057	-1.739
1.50E+12	20339	-2.053	-31.938
1.50E+12	22172	39.002	-4.933
1.50E+12	20338	6.363	-1.446
1.50E+12	20370	-9.002	-0.95
1.50E+12	20302	3.652	-20.844
1.50E+12	22276	-13.33	-5.699
1.50E+12	23476	7.581	-17.014
1.50E+12	22440	-35.865	-7.984
1.50E+12	22205	5.742	-22.587
1.50E+12	20365	-2.781	-26.356
1.50E+12	20377	-10.959	-13.72
1.50E+12	20285	-4.676	-21.467
1.50E+12	22192	-1.427	-18.531
1.50E+12	20400	-1.4	3.583
1.50E+12	20212	-20.797	15.18
1.50E+12	20243	-21.309	-10.957
1.50E+12	20284	-6.676	18.852
1.50E+12	20251	-22.07	-21.015
1.50E+12	20262	-4.364	-6.706
1.50E+12	20356	8.95	-6.907
1.50E+12	22193	-0.489	-7.308
1.50E+12	20360	6.946	-1.131
1.50E+12	20339	-2.838	-31.66
1.50E+12	22172	38.745	-4.215
1.50E+12	20338	6.166	-1.026
1.50E+12	20370	-8.97	0.963
1.50E+12	20302	4.841	-20.589
1.50E+12	22276	-14.103	-5.28
1.50E+12	23476	7.796	-16.589
1.50E+12	22440	-42.77	-3.333
1.50E+12	22205	6.401	-22.173
1.50E+12	20365	-1.186	-26.091
1.50E+12	20377	-10.449	-11.719
1.50E+12	20285	-4.451	-20.498
1.50E+12	22291	-45.172	-1.83
1.50E+12	22192	-0.946	-17.217
1.50E+12	20400	-1.468	5.643
1.50E+12	20212	-21.413	16.077
1.50E+12	20243	-22.172	-11.196
1.50E+12	20284	-6.548	19.224
1.50E+12	20251	-23.54	-21.472
1.50E+12	20262	-4.177	-5.316
1.50E+12	20356	9.291	-5.586
1.50E+12	22193	-0.13	-5.982
1.50E+12	20360	6.95	0.117
1.50E+12	20339	-4.173	-31.735
1.50E+12	22172	38.574	-3.309
1.50E+12	20338	5.922	0.831
1.50E+12	20370	-8.868	3.379
1.50E+12	20302	5.729	-20.17
1.50E+12	22276	-14.566	-4.416
1.50E+12	23476	7.834	-16.075
1.50E+12	22440	-46.549	-0.743
1.50E+12	22205	6.781	-21.496
1.50E+12	20365	-0.306	-25.267
1.50E+12	20377	-9.922	-9.806
1.50E+12	20285	-3.827	-19.548
1.50E+12	22291	-47.049	-1.419
1.50E+12	22192	-0.388	-15.342
1.50E+12	20400	-1.694	7.943
1.50E+12	20212	-22.103	17.044
1.50E+12	20243	-23.489	-10.977
1.50E+12	20284	-6.491	20.067
1.50E+12	20251	-25.336	-22.394
1.50E+12	20262	-4.13	-3.739
1.50E+12	20356	9.678	-3.899
1.50E+12	22193	0.092	-4.719
1.50E+12	20360	6.767	1.992
1.50E+12	20339	-6.086	-32.167
1.50E+12	22172	38.468	-2.261
1.50E+12	20338	5.936	2.661
1.50E+12	20370	-8.929	5.821
1.50E+12	20302	6.071	-19.518
1.50E+12	22276	-14.797	-3.338
1.50E+12	23476	7.718	-14.704
1.50E+12	22440	-47.725	0.221
1.50E+12	22205	6.896	-20.371
1.50E+12	20365	0.107	-23.962
1.50E+12	20377	-9.613	-7.818
1.50E+12	20285	-3.085	-18.355
1.50E+12	22291	-48.075	-1.223
1.50E+12	22192	0.09	-13.119
1.50E+12	20400	-1.586	10.02
1.50E+12	20212	-22.686	17.865
1.50E+12	20243	-24.927	-10.594
1.50E+12	20284	-6.487	21.449
1.50E+12	20251	-27.08	-23.266
1.50E+12	20262	-4.12	-2.422
1.50E+12	20356	9.929	-2.064
1.50E+12	22193	0.439	-3.369
1.50E+12	20360	6.683	4.033
1.50E+12	20339	-7.889	-32.417
1.50E+12	22172	38.804	-1.483
1.50E+12	20338	5.858	4.796
1.50E+12	20370	-9.035	8.103
1.50E+12	20302	6.573	-18.516
1.50E+12	22276	-15.106	-2.291
1.50E+12	23476	8.148	-13.629
1.50E+12	22440	-47.976	0.372
1.50E+12	22205	6.78	-18.662
1.50E+12	20365	0.2	-22.454
1.50E+12	20377	-9.49	-5.419
1.50E+12	20285	-2.327	-16.941
1.50E+12	22291	-48.254	-0.595
1.50E+12	22192	0.405	-10.587
1.50E+12	20400	-1.284	11.549
1.50E+12	20212	-23.305	18.615
1.50E+12	20243	-26.187	-10.077
1.50E+12	20284	-6.593	23.118
1.50E+12	20251	-28.651	-23.588
1.50E+12	20262	-4	-0.751
1.50E+12	20356	10.21	-0.234
1.50E+12	22193	0.746	-2.324
1.50E+12	20360	6.532	5.935
1.50E+12	20339	-9.733	-32.471
1.50E+12	22172	39.3	-1.163
1.50E+12	20338	6.077	6.578
1.50E+12	20370	-8.831	9.473
1.50E+12	20302	7.046	-16.904
1.50E+12	22276	-15.749	-0.966
1.50E+12	23476	8.825	-11.794
1.50E+12	22440	-47.665	-0.135
1.50E+12	22205	6.669	-17.582
1.50E+12	20365	0.237	-21.515
1.50E+12	20377	-9.453	-3.908
1.50E+12	20285	-1.781	-15.856
1.50E+12	22291	-48.091	-0.232
1.50E+12	22192	0.403	-9.247
1.50E+12	20400	-0.577	12.43
1.50E+12	20212	-23.715	19.393
1.50E+12	20243	-27.488	-9.749
1.50E+12	20284	-6.737	24.551
1.50E+12	20251	-29.583	-23.679
1.50E+12	20262	-3.735	0.484
1.50E+12	20356	10.322	1.283
1.50E+12	22193	0.691	-1.543
1.50E+12	20360	6.246	7.44
1.50E+12	20339	-11.555	-32.531
1.50E+12	22172	39.806	-1.066
1.50E+12	20338	6.142	7.873
1.50E+12	20370	-8.601	10.663
1.50E+12	20302	7.28	-15.705
1.50E+12	22276	-16.354	0.174
1.50E+12	23476	9.003	-10.463
1.50E+12	22440	-47.271	-0.732
1.50E+12	22205	6.602	-16.191
1.50E+12	20365	0.116	-20.676
1.50E+12	20377	-9.296	-2.971
1.50E+12	20285	-1.465	-14.837
1.50E+12	22291	-47.95	-0.418
1.50E+12	22192	0.324	-7.846
1.50E+12	20400	0.141	12.978
1.50E+12	20212	-24.108	19.97
1.50E+12	20243	-28.653	-9.411
1.50E+12	20284	-6.89	25.543
1.50E+12	20251	-29.531	-23.641
1.50E+12	20262	-3.485	1.879
1.50E+12	20356	10.429	2.283
1.50E+12	22193	0.396	-0.439
1.50E+12	20360	6.036	8.742
1.50E+12	20339	-12.43	-32.691
1.50E+12	22172	40.171	-1.008
1.50E+12	20338	5.452	8.825
1.50E+12	20370	-8.418	11.439
1.50E+12	20302	7.337	-14.522
1.50E+12	22276	-16.812	1.43
1.50E+12	23476	9.126	-9.457
1.50E+12	22440	-47.064	-0.971
1.50E+12	22205	6.616	-15.489
1.50E+12	20365	0.029	-19.732
1.50E+12	20377	-9.217	-2.076
1.50E+12	20285	-1.361	-13.704
1.50E+12	22291	-47.958	-0.464
1.50E+12	22192	0.097	-6.664
1.50E+12	20400	0.453	13.348
1.50E+12	20212	-24.484	20.195
1.50E+12	20243	-29.8	-9.243
1.50E+12	20284	-7.043	26.428
1.50E+12	20251	-29.551	-23.371
1.50E+12	20262	-3.363	3.235
1.50E+12	20356	10.125	3.006
1.50E+12	22193	0.153	0.602
1.50E+12	20360	5.855	9.672
1.50E+12	20339	-11.681	-32.685
1.50E+12	22172	40.243	-1.212
1.50E+12	20338	4.712	9.608
1.50E+12	20370	-8.233	12.031
1.50E+12	20302	7.231	-13.522
1.50E+12	22276	-17.385	2.474
1.50E+12	23476	9.603	-9.062
1.50E+12	22440	-47.099	-0.967
1.50E+12	22205	6.458	-14.895
1.50E+12	20365	0.09	-18.832
1.50E+12	20377	-9.074	-1.46
1.50E+12	20285	-1.38	-12.352
1.50E+12	22291	-48.323	-0.525
1.50E+12	22192	0.031	-5.181
1.50E+12	20400	0.517	13.431
1.50E+12	20212	-24.603	20.246
1.50E+12	20243	-30.641	-9.18
1.50E+12	20284	-6.916	26.913
1.50E+12	20251	-29.391	-22.785
1.50E+12	20262	-3.467	4.854
1.50E+12	20356	9.865	4.081
1.50E+12	22193	0.067	1.867
1.50E+12	20360	5.987	10.519
1.50E+12	20339	-10.773	-32.47
1.50E+12	22172	40.351	-1.205
1.50E+12	20338	4.776	10.32
1.50E+12	20370	-8.271	12.195
1.50E+12	20302	7.136	-12.302
1.50E+12	22276	-17.745	3.394
1.50E+12	23476	9.408	-7.997
1.50E+12	22440	-47.12	-0.947
1.50E+12	22205	6.007	-14.851
1.50E+12	20365	0.069	-18.429
1.50E+12	20377	-9.122	-1.605
1.50E+12	20285	-1.669	-11.21
1.50E+12	22291	-48.96	-0.65
1.50E+12	22192	-0.089	-4.226
1.50E+12	20400	0.237	13.168
1.50E+12	20212	-24.594	20.25
1.50E+12	20243	-31.292	-9.218
1.50E+12	20284	-6.886	27.416
1.50E+12	20251	-29.455	-22.533
1.50E+12	20262	-4.04	5.855
1.50E+12	20356	9.769	4.804
1.50E+12	22193	-0.031	2.995
1.50E+12	20360	5.86	10.533
1.50E+12	20339	-9.508	-32.167
1.50E+12	22172	40.32	-1.238
1.50E+12	20338	4.654	10.504
1.50E+12	20370	-8.712	12.189
1.50E+12	20302	6.977	-11.313
1.50E+12	22276	-18.026	4.094
1.50E+12	23476	9.31	-6.964
1.50E+12	22440	-47.103	-0.958
1.50E+12	22205	5.996	-14.724
1.50E+12	20365	0.092	-18.234
1.50E+12	20377	-8.974	-1.727
1.50E+12	20285	-1.807	-10.403
1.50E+12	22291	-48.941	-0.697
1.50E+12	22192	-0.056	-3.526
1.50E+12	20400	0.165	13.196
1.50E+12	20212	-24.607	20.253
1.50E+12	20243	-31.481	-9.196
1.50E+12	20284	-6.513	27.64
1.50E+12	20251	-29.49	-22.014
1.50E+12	20262	-4.477	6.781
1.50E+12	20356	10.055	4.82
1.50E+12	22193	0.347	4.157
1.50E+12	20360	5.981	10.749
1.50E+12	20339	-8.418	-31.85
1.50E+12	22172	40.333	-1.221
1.50E+12	20338	4.586	10.314
1.50E+12	20370	-8.76	12.186
1.50E+12	20302	7.032	-10.347
1.50E+12	22276	-18.012	4.438
1.50E+12	23476	9.138	-6.419
1.50E+12	22440	-47.116	-0.949
1.50E+12	22205	6.066	-14.522
1.50E+12	20365	0.087	-18.208
1.50E+12	20377	-9.002	-1.908
1.50E+12	20285	-1.818	-10.248
1.50E+12	22291	-50.712	-0.584
1.50E+12	22192	-0.052	-3.497
1.50E+12	20400	0.148	13.077
1.50E+12	20212	-24.603	20.257
1.50E+12	20243	-31.849	-9.125
1.50E+12	20284	-6.451	27.848
1.50E+12	20251	-29.645	-21.72
1.50E+12	20262	-4.433	7.36
1.50E+12	20356	9.962	4.676
1.50E+12	22193	0.579	4.576
1.50E+12	20360	5.911	10.724
1.50E+12	20339	-7.572	-31.32
1.50E+12	22172	40.313	-1.223
1.50E+12	20338	4.725	10.435
1.50E+12	20370	-8.822	12.119
1.50E+12	20302	7.322	-9.329
1.50E+12	22276	-17.974	4.45
1.50E+12	23476	8.992	-6.343
1.50E+12	22440	-45.262	-1.852
1.50E+12	22205	6.094	-14.473
1.50E+12	20365	-0.102	-18.391
1.50E+12	20377	-9.077	-2.294
1.50E+12	20285	-1.922	-10.13
1.50E+12	22291	-49.595	-0.686
1.50E+12	22192	-0.032	-3.377
1.50E+12	20400	0.125	12.992
1.50E+12	20212	-24.607	20.267
1.50E+12	20243	-31.921	-8.92
1.50E+12	20284	-6.246	27.926
1.50E+12	20251	-29.778	-21.624
1.50E+12	20262	-4.269	7.834
1.50E+12	20356	9.897	4.225
1.50E+12	22193	0.351	4.502
1.50E+12	20360	5.883	10.64
1.50E+12	20339	-6.965	-31.128
1.50E+12	22172	40.309	-1.234
1.50E+12	20338	4.446	10.179
1.50E+12	20370	-8.866	11.675
1.50E+12	20302	7.219	-8.536
1.50E+12	22276	-18.006	4.107
1.50E+12	23476	8.492	-6.73
1.50E+12	22440	-38.852	-5.026
1.50E+12	22205	5.876	-14.826
1.50E+12	20365	-0.613	-19.063
1.50E+12	20377	-9.238	-2.887
1.50E+12	20285	-2.567	-10.33
1.50E+12	22291	-48.355	-0.578
1.50E+12	22192	-0.643	-3.785
1.50E+12	20400	0.087	13.091
1.50E+12	20212	-24.61	20.276
1.50E+12	20243	-32.463	-8.679
1.50E+12	20284	-6.217	27.914
1.50E+12	20251	-29.531	-21.742
1.50E+12	20262	-4.103	7.91
1.50E+12	20356	9.866	3.478
1.50E+12	22193	-0.243	3.911
1.50E+12	20360	5.92	10.63
1.50E+12	20339	-6.706	-31.697
1.50E+12	22172	40.292	-1.242
1.50E+12	20338	4.445	10.219
1.50E+12	20370	-8.724	11.287
1.50E+12	20302	6.351	-8.304
1.50E+12	22276	-18.023	3.495
1.50E+12	23476	7.911	-7.584
1.50E+12	22440	-33.315	-8.08
1.50E+12	22205	5.682	-15.227
1.50E+12	20365	-0.928	-19.457
1.50E+12	20377	-9.247	-3.393
1.50E+12	20285	-2.785	-11.36
1.50E+12	22291	-48.407	-0.637
1.50E+12	22192	-1.253	-4.641
1.50E+12	20400	0.03	12.883
1.50E+12	20212	-24.576	20.238
1.50E+12	20243	-32.673	-8.722
1.50E+12	20284	-6.462	27.901
1.50E+12	20251	-28.79	-21.629
1.50E+12	20262	-4.302	7.208
1.50E+12	20356	9.812	2.646
1.50E+12	22193	-0.644	3.039
1.50E+12	20360	5.953	10.65
1.50E+12	20339	-5.56	-32.431
1.50E+12	22172	40.293	-1.25
1.50E+12	20338	4.517	10.267
1.50E+12	20370	-8.683	10.794
1.50E+12	20302	5.789	-8.46
1.50E+12	22276	-18.146	3.032
1.50E+12	23476	7.581	-8.47
1.50E+12	22440	-31.013	-10.45
1.50E+12	22205	5.752	-15.751
1.50E+12	20365	-0.977	-20.149
1.50E+12	20377	-9.213	-3.828
1.50E+12	20285	-3.091	-13.261
1.50E+12	22291	-48.102	-1.004
1.50E+12	22192	-1.395	-6.138
1.50E+12	20400	-0.147	12.245
1.50E+12	20212	-24.287	20.11
1.50E+12	20243	-31.482	-9.99
1.50E+12	20284	-6.95	27.731
1.50E+12	20251	-27.219	-21.833
1.50E+12	20262	-4.564	6.04
1.50E+12	20356	9.818	1.478
1.50E+12	22193	-0.684	1.572
1.50E+12	20360	5.853	10.352
1.50E+12	20339	-4.179	-32.768
1.50E+12	22172	40.282	-1.3
1.50E+12	20338	4.315	9.596
1.50E+12	20370	-8.685	10.246
1.50E+12	20302	5.398	-9.068
1.50E+12	22276	-18.568	2.427
1.50E+12	23476	7.582	-9.331
1.50E+12	22440	-28.04	-15.208
1.50E+12	22205	5.781	-17.225
1.50E+12	20365	-1.123	-22.11
1.50E+12	20377	-9.166	-4.14
1.50E+12	20285	-3.072	-15.409
1.50E+12	22291	-47.242	-1.461
1.50E+12	22192	-1.136	-8.225
1.50E+12	20400	-0.244	10.636
1.50E+12	20212	-23.377	19.807
1.50E+12	20243	-29.295	-12.232
1.50E+12	20284	-7.547	27.086
1.50E+12	20251	-24.635	-22.898
1.50E+12	20262	-4.7	4.67
1.50E+12	20356	9.855	0.226
1.50E+12	22193	-0.675	-0.62
1.50E+12	20360	5.824	9.273
1.50E+12	20339	-2.727	-32.751
1.50E+12	22172	40.137	-1.663
1.50E+12	20338	4.26	8.415
1.50E+12	20370	-8.796	9.631
1.50E+12	20302	5.205	-9.88
1.50E+12	22276	-18.645	0.533
1.50E+12	23476	8.036	-10.464
1.50E+12	22440	-24.12	-21.211
1.50E+12	22205	5.47	-19.594
1.50E+12	20365	-1.658	-24.12
1.50E+12	20377	-9.071	-5.766
1.50E+12	20285	-1.572	-16.59
1.50E+12	22291	-46.254	-1.839
1.50E+12	22192	-0.559	-11.213
1.50E+12	20400	-0.069	8.249
1.50E+12	20212	-22.027	19.33
1.50E+12	20243	-26.277	-13.436
1.50E+12	20284	-7.481	25.601
1.50E+12	20251	-22.835	-23.7
1.50E+12	20262	-4.54	3.11
1.50E+12	20356	10.027	-1.45
1.50E+12	22193	-0.453	-3.295
1.50E+12	20360	6.094	7.699
1.50E+12	20339	-0.537	-32.439
1.50E+12	22172	40.219	-2.115
1.50E+12	20338	4.337	6.979
1.50E+12	20370	-8.732	7.564
1.50E+12	20302	5.461	-10.688
1.50E+12	22276	-17.67	-2.215
1.50E+12	23476	7.805	-12.401
1.50E+12	22440	-20.465	-23.641
1.50E+12	22205	5.348	-22.093
1.50E+12	20365	-3.105	-25.634
1.50E+12	20377	-8.8	-8.662
1.50E+12	20285	-0.182	-17.789
1.50E+12	22291	-45.363	-2.086
1.50E+12	22192	-0.084	-14.38
1.50E+12	20400	0.197	5.87
1.50E+12	20212	-20.613	18.918
1.50E+12	20243	-23.397	-12.983
1.50E+12	20284	-6.739	24.032
1.50E+12	20251	-21.772	-24.305
1.50E+12	20262	-4.517	1.242
1.50E+12	20356	10.132	-3.545
1.50E+12	22193	-0.054	-5.723
1.50E+12	20360	6.263	5.846
1.50E+12	20339	2.3	-32.241
1.50E+12	22172	40.429	-2.828
1.50E+12	20338	4.543	4.752
1.50E+12	20370	-8.206	4.155
1.50E+12	20302	5.818	-11.88
1.50E+12	22276	-16.091	-4.58
1.50E+12	23476	6.969	-13.765
1.50E+12	22440	-17.373	-23.801
1.50E+12	22205	5.922	-23.752
1.50E+12	20365	-5.174	-25.637
1.50E+12	20377	-8.185	-11.573
1.50E+12	20285	-1.584	-19.604
1.50E+12	22291	-44.417	-2.282
1.50E+12	22192	-1.2	-17.729
1.50E+12	20400	0.587	3.313
1.50E+12	20212	-19.21	18.438
1.50E+12	20243	-20.721	-12.182
1.50E+12	20284	-4.945	22.291
1.50E+12	20251	-18.548	-24.258
1.50E+12	20262	-3.792	-1.325
1.50E+12	20356	10.021	-5.099
1.50E+12	22193	0.13	-7.609
1.50E+12	20360	6.277	2.956
1.50E+12	20339	4.583	-32.231
1.50E+12	22172	40.705	-3.365
1.50E+12	20338	4.784	1.351
1.50E+12	20370	-7.615	0.557
1.50E+12	20302	5.998	-13.375
1.50E+12	22276	-14.503	-6.361
1.50E+12	23476	6.339	-14.581
1.50E+12	22440	-14.869	-16.09
1.50E+12	22205	6.109	-23.931
1.50E+12	20365	-6.417	-24.285
1.50E+12	20377	-7.825	-13.16
1.50E+12	20285	-4.176	-19.651
1.50E+12	22291	-43.516	-2.446
1.50E+12	22192	-3.507	-19.777
1.50E+12	20400	0.652	1.295
1.50E+12	20212	-17.849	18.127
1.50E+12	20243	-18.591	-11.827
1.50E+12	20284	-2.389	20.506
1.50E+12	20251	-16.293	-24.264
1.50E+12	20262	-2.616	-2.944
1.50E+12	20356	9.768	-5.799
1.50E+12	22193	0.098	-8.219
1.50E+12	20360	5.856	-0.58
1.50E+12	20339	5.182	-32.094
1.50E+12	22172	41.21	-3.557
1.50E+12	20338	5.042	-2.502
1.50E+12	20370	-7.31	-2.24
1.50E+12	20302	6.505	-14.772
1.50E+12	22276	-12.815	-7.363
1.50E+12	23476	7.143	-15.3
1.50E+12	22440	-13.52	-6.75
1.50E+12	22205	6.201	-22.477
1.50E+12	20365	-5.237	-23.475
1.50E+12	20377	-8.158	-11.081
1.50E+12	20285	-4.718	-17.557
1.50E+12	22291	-42.731	-2.365
1.50E+12	22192	-4.393	-18.643
1.50E+12	20400	0.139	2.648
1.50E+12	20212	-16.219	18.408
1.50E+12	20243	-18.719	-10.347
1.50E+12	20284	-1.724	19.438
1.50E+12	20251	-16.244	-22.955
1.50E+12	20262	-2.395	-1.268
1.50E+12	20356	9.292	-4.472
1.50E+12	22193	-0.469	-6.251
1.50E+12	20360	5.364	-1.253
1.50E+12	20339	4.535	-31.737
1.50E+12	22172	41.221	-3.313
1.50E+12	20338	5.289	-2.923
1.50E+12	20370	-7.95	-2.437
1.50E+12	20302	6.541	-15.947
1.50E+12	22276	-13.164	-6.602
1.50E+12	23476	7.528	-14.064
1.50E+12	22440	-11.979	2.274
1.50E+12	22205	6.298	-19.618
1.50E+12	20365	-2.805	-23.953
1.50E+12	20377	-9.177	-7.045
1.50E+12	20285	-3.746	-14.296
1.50E+12	22291	-42.1	-1.924
1.50E+12	22192	-3.317	-14.895
1.50E+12	20400	-0.557	6.361
1.50E+12	20212	-13.965	19.795
1.50E+12	20243	-19.899	-7.016
1.50E+12	20284	-2.398	20.736
1.50E+12	20251	-16.334	-20.213
1.50E+12	20262	-2.215	2.436
1.50E+12	20356	9.283	-1.62
1.50E+12	22193	-0.796	-2.655
1.50E+12	20360	5.864	1.396
1.50E+12	20339	3.551	-30.922
1.50E+12	22172	41.073	-2.383
1.50E+12	20338	6.457	-0.12
1.50E+12	20370	-8.358	0.245
1.50E+12	20302	6.202	-15.283
1.50E+12	22276	-13.714	-3.497
1.50E+12	23476	8.287	-11.096
1.50E+12	22440	-9.691	16.126
1.50E+12	22205	6.585	-15.718
1.50E+12	20365	-0.168	-23.992
1.50E+12	20377	-9.244	-2.956
1.50E+12	20285	-2.313	-10.104
1.50E+12	22291	-41.61	-0.996
1.50E+12	22192	-1.035	-10.044
1.50E+12	20400	-1.442	11.531
1.50E+12	20212	-10.862	21.924
1.50E+12	20243	-20.05	-2.132
1.50E+12	20284	-2.572	24.002
1.50E+12	20251	-16.239	-16.855
1.50E+12	20262	-2.147	6.704
1.50E+12	20356	9.895	2.419
1.50E+12	22193	-0.555	2.072
1.50E+12	20360	6.637	5.769
1.50E+12	20339	3.803	-28.829
1.50E+12	22172	40.911	-1.366
1.50E+12	20338	8.929	5.256
1.50E+12	20370	-7.26	4.38
1.50E+12	20302	6.591	-12.706
1.50E+12	22276	-13.267	0.265
1.50E+12	23476	9.354	-8.34
1.50E+12	22440	-7.812	23.118
1.50E+12	22205	7.415	-12.291
1.50E+12	20365	2.106	-22.088
1.50E+12	20377	-8.929	0.417
1.50E+12	20285	-0.724	-6.861
1.50E+12	22291	-40.959	-0.26
1.50E+12	22192	0.573	-5.154
1.50E+12	20400	-2.131	17.577
1.50E+12	20212	-8.643	23.531
1.50E+12	20243	-19.497	2.345
1.50E+12	20284	-1.33	27.738
1.50E+12	20251	-15.693	-13.631
1.50E+12	20262	-2.358	11.001
1.50E+12	20356	11.54	6.7
1.50E+12	22193	-0.02	7.049
1.50E+12	20360	8.235	11.48
1.50E+12	20339	4.799	-25.607
1.50E+12	22172	40.723	-0.439
1.50E+12	20338	12.222	11.56
1.50E+12	20370	-5.551	9.905
1.50E+12	20302	7.424	-9.541
1.50E+12	22276	-11.442	3.787
1.50E+12	23476	10.863	-4.448
1.50E+12	22440	-6.482	22.605
1.50E+12	22205	9.209	-9.05
1.50E+12	20365	4.396	-18.827
1.50E+12	20377	-7.517	4.086
1.50E+12	20285	1.323	-3.772
1.50E+12	22291	-40.542	0.673
1.50E+12	22192	1.653	0.09
1.50E+12	20400	-1.193	22.602
1.50E+12	20212	-7.215	23.374
1.50E+12	20243	-18.144	6.564
1.50E+12	20284	2.253	30.058
1.50E+12	20251	-15.219	-10.236
1.50E+12	20262	-1.252	15.122
1.50E+12	20356	13.294	10.127
1.50E+12	22193	0.981	11.728
1.50E+12	20360	10.97	16.903
1.50E+12	20339	6.081	-21.792
1.50E+12	22172	41.012	0.423
1.50E+12	20338	15.821	17.53
1.50E+12	20370	-3.463	15.173
1.50E+12	20302	8.746	-5.223
1.50E+12	22276	-8.641	7.348
1.50E+12	23476	10.856	-0.527
1.50E+12	22440	-6.694	16.759
1.50E+12	22205	10.675	-7.57
1.50E+12	20365	5.761	-16.156
1.50E+12	20377	-5.034	6.56
1.50E+12	20285	2.581	-2.581
1.50E+12	22291	-39.999	1.368
1.50E+12	22192	2.504	3.333
1.50E+12	20400	-0.461	23.339
1.50E+12	20212	-6.28	21.591
1.50E+12	20243	-16.219	9.456
1.50E+12	20284	6.731	29.726
1.50E+12	20251	-15.058	-7.554
1.50E+12	20262	1.521	17.763
1.50E+12	20356	13.755	11.832
1.50E+12	22193	2.048	14.651
1.50E+12	20360	14.503	20.612
1.50E+12	20339	6.538	-19.417
1.50E+12	22172	41.342	0.919
1.50E+12	20338	17.858	22.026
1.50E+12	20370	-3.279	17.426
1.50E+12	20302	9.952	-0.799
1.50E+12	22276	-5.188	9.553
1.50E+12	23476	10.482	2.324
1.50E+12	22440	-9.287	4.258
1.50E+12	22205	11.534	-6.73
1.50E+12	20365	5.476	-15.487
1.50E+12	20377	-2.34	8.61
1.50E+12	20285	2.901	-3.179
1.50E+12	22291	-39.77	1.792
1.50E+12	22192	2.724	3.363
1.50E+12	20400	-0.474	20.973
1.50E+12	20212	-5.506	20.58
1.50E+12	20243	-14.903	10.025
1.50E+12	20284	9.463	27.404
1.50E+12	20251	-14.449	-6.221
1.50E+12	20262	3.478	18.018
1.50E+12	20356	13.739	11.122
1.50E+12	22193	2.526	13.783
1.50E+12	20360	17.483	22.928
1.50E+12	20339	5.715	-19.381
1.50E+12	22172	41.908	0.82
1.50E+12	20338	16.783	23.872
1.50E+12	20370	-4.209	16.16
1.50E+12	20302	10.022	2.355
1.50E+12	22276	-2.412	10.241
1.50E+12	23476	10.553	1.287
1.50E+12	22440	-11.395	-5.48
1.50E+12	22205	11.824	-8.223
1.50E+12	20365	5.051	-17.284
1.50E+12	20377	-1.605	7.603
1.50E+12	20285	3.056	-6.295
1.50E+12	22291	-40.054	1.856
1.50E+12	22192	2.382	0.031
1.50E+12	20400	0.863	18.007
1.50E+12	20212	-4.525	20.116
1.50E+12	20243	-14.355	7.375
1.50E+12	20284	10.062	24.966
1.50E+12	20251	-13.114	-7.203
1.50E+12	20262	4.364	15.869
1.50E+12	20356	13.271	8.47
1.50E+12	22193	2.649	10.46
1.50E+12	20360	17.056	22.696
1.50E+12	20339	5.366	-22.302
1.50E+12	22172	42.114	0.087
1.50E+12	20338	14.523	21.541
1.50E+12	20370	-3.324	12.612
1.50E+12	20302	10.17	0.748
1.50E+12	22276	-1.7	9.048
1.50E+12	23476	11.853	-2.418
1.50E+12	22440	-10.096	-9.763
1.50E+12	22205	11.946	-11.684
1.50E+12	20365	5.497	-19.377
1.50E+12	20377	-1.919	4.218
1.50E+12	20285	2.711	-10.235
1.50E+12	22291	-40.276	1.437
1.50E+12	22192	2.096	-4.849
1.50E+12	20400	2.31	14.589
1.50E+12	20212	-3.749	20.104
1.50E+12	20243	-13.621	3.648
1.50E+12	20284	9.456	23.664
1.50E+12	20251	-11.045	-9.269
1.50E+12	20262	5.01	12.356
1.50E+12	20356	12.806	5.386
1.50E+12	22193	3.077	6.475
1.50E+12	20360	15.13	20.649
1.50E+12	20339	7.247	-25.838
1.50E+12	22172	42.395	-0.835
1.50E+12	20338	13.706	16.585
1.50E+12	20370	-1.993	8.838
1.50E+12	20302	11.61	-3.084
1.50E+12	22276	-2.735	6.726
1.50E+12	23476	14.433	-7.148
1.50E+12	22440	-1.026	-11.782
1.50E+12	22205	12.916	-15.232
1.50E+12	20365	5.394	-19.917
1.50E+12	20377	-2.481	0.269
1.50E+12	20285	2.199	-14.151
1.50E+12	22291	-40.401	0.785
1.50E+12	22192	1.984	-9.486
1.50E+12	20400	3.687	10.864
1.50E+12	20212	-4.057	20.242
1.50E+12	20243	-12.025	0.253
1.50E+12	20284	9.16	22.413
1.50E+12	20251	-8.187	-11.307
1.50E+12	20262	5.832	8.56
1.50E+12	20356	12.878	2.279
1.50E+12	22193	4.19	2.432
1.50E+12	20360	13.448	17.013
1.50E+12	20339	10.136	-28.496
1.50E+12	22172	42.895	-2.078
1.50E+12	20338	13.927	10.829
1.50E+12	20370	-0.753	5.874
1.50E+12	20302	14.288	-7.401
1.50E+12	22276	-3.942	3.418
1.50E+12	23476	16.666	-10.86
1.50E+12	22440	11.407	-12.32
1.50E+12	22205	15.946	-17.063
1.50E+12	20365	6.679	-19.637
1.50E+12	20377	-2.202	-3.242
1.50E+12	20285	3.306	-16.846
1.50E+12	22291	-40.297	-0.004
1.50E+12	22192	4.178	-13.186
1.50E+12	20400	5.779	7.905
1.50E+12	20212	-4.405	20.159
1.50E+12	20243	-9.863	-2.572
1.50E+12	20284	10.868	20.659
1.50E+12	20251	-6.415	-12.618
1.50E+12	20262	7.204	5.077
1.50E+12	20356	14.944	-0.485
1.50E+12	22193	6.76	-1.569
1.50E+12	20360	13.877	13.567
1.50E+12	20339	15.711	-29.84
1.50E+12	22172	43.5	-3.07
1.50E+12	20338	16.584	5.239
1.50E+12	20370	0.635	4.132
1.50E+12	20302	17.176	-11.534
1.50E+12	22276	-3.268	0.374
1.50E+12	23476	15.147	-12.559
1.50E+12	22440	13.661	-12.667
1.50E+12	22205	18.778	-16.945
1.50E+12	20365	9.127	-19.973
1.50E+12	20377	-1.544	-6.199
1.50E+12	20285	5.299	-16.775
1.50E+12	22291	-40.045	-0.815
1.50E+12	22192	7.948	-13.882
1.50E+12	20400	8.188	6.748
1.50E+12	20212	-4.763	19.155
1.50E+12	20243	-7.617	-3.92
1.50E+12	20284	12.9	17.892
1.50E+12	20251	-4.439	-13.499
1.50E+12	20262	8.04	1.701
1.50E+12	20356	17.295	-2.455
1.50E+12	22193	8.61	-4.907
1.50E+12	20360	15.811	10.865
1.50E+12	20339	18.462	-29.091
1.50E+12	22172	43.83	-3.337
1.50E+12	20338	18.665	0.233
1.50E+12	20370	1.682	3.722
1.50E+12	20302	16.56	-12.523
1.50E+12	22276	-1.36	-2.539
1.50E+12	23476	12.247	-12.856
1.50E+12	22440	11.348	-16.733
1.50E+12	22205	18.557	-17.254
1.50E+12	20365	9.533	-21.593
1.50E+12	20377	-1.411	-8.734
1.50E+12	20285	6.56	-15.867
1.50E+12	22291	-39.86	-1.505
1.50E+12	22192	10.117	-14.648
1.50E+12	20400	8.808	6.877
1.50E+12	20212	-5.345	17.4
1.50E+12	20243	-6.215	-4.336
1.50E+12	20284	12.705	15.195
1.50E+12	20251	-3.371	-13.938
1.50E+12	20262	7.327	-1.194
1.50E+12	20356	19.074	-3.955
1.50E+12	22193	8.51	-7.902
1.50E+12	20360	16.07	9.353
1.50E+12	20339	18.346	-27.881
1.50E+12	22172	43.538	-3.266
1.50E+12	20338	17.741	-3.003
1.50E+12	20370	2.134	3.571
1.50E+12	20302	13.631	-12.482
1.50E+12	22276	-0.613	-5.697
1.50E+12	23476	11.755	-11.753
1.50E+12	22440	9.763	-21.389
1.50E+12	22205	17.853	-18.211
1.50E+12	20365	9.618	-22.406
1.50E+12	20377	-1.258	-10.64
1.50E+12	20285	5.856	-16.838
1.50E+12	22291	-40.009	-2.161
1.50E+12	22192	9.952	-15.237
1.50E+12	20400	8.315	6.905
1.50E+12	20212	-6.17	14.752
1.50E+12	20243	-6.412	-4.664
1.50E+12	20284	11.49	13.81
1.50E+12	20251	-3.493	-14.448
1.50E+12	20262	5.661	-2.963
1.50E+12	20356	19.946	-4.535
1.50E+12	22193	7.071	-10.178
1.50E+12	20360	15.03	9.026
1.50E+12	20339	16.305	-27.231
1.50E+12	22172	43.024	-3.217
1.50E+12	20338	15.483	-4.141
1.50E+12	20370	1.967	3.685
1.50E+12	20302	11.681	-12.422
1.50E+12	22276	-1.3	-8.36
1.50E+12	23476	12.29	-11.639
1.50E+12	22440	8.54	-22.103
1.50E+12	22205	17.217	-19.066
1.50E+12	20365	8.964	-22.634
1.50E+12	20377	-0.874	-11.838
1.50E+12	20285	4.457	-17.818
1.50E+12	22291	-40.189	-2.874
1.50E+12	22192	8.995	-15.952
1.50E+12	20400	7.214	6.991
1.50E+12	20212	-6.86	12.6
1.50E+12	20243	-7.537	-5.228
1.50E+12	20284	10.552	13.239
1.50E+12	20251	-4.04	-15.355
1.50E+12	20262	4.075	-3.523
1.50E+12	20356	19.199	-4.104
1.50E+12	22193	5.713	-12.076
1.50E+12	20360	13.732	9.141
1.50E+12	20339	13.773	-27.42
1.50E+12	22172	42.498	-3.381
1.50E+12	20338	13.22	-3.673
1.50E+12	20370	1.729	3.5
1.50E+12	20302	10.343	-12.559
1.50E+12	22276	-2.647	-9.96
1.50E+12	23476	13.107	-11.949
1.50E+12	22440	1.066	-20.249
1.50E+12	22205	16.091	-19.281
1.50E+12	20365	7.636	-22.982
1.50E+12	20377	-0.329	-12.439
1.50E+12	20285	3.058	-18.1
1.50E+12	22291	-40.471	-3.746
1.50E+12	22192	7.795	-16.386
1.50E+12	20400	5.925	7.445
1.50E+12	20212	-7.798	11.83
1.50E+12	20243	-9.091	-5.528
1.50E+12	20284	10.406	13.165
1.50E+12	20251	-5.08	-16.592
1.50E+12	20262	2.725	-3.11
1.50E+12	20356	18.013	-3.435
1.50E+12	22193	4.469	-12.803
1.50E+12	20360	12.413	9.654
1.50E+12	20339	11.327	-28.01
1.50E+12	22172	41.939	-3.613
1.50E+12	20338	11.474	-2.371
1.50E+12	20370	1.024	3.373
1.50E+12	20302	8.752	-12.825
1.50E+12	22276	-4.107	-10.258
1.50E+12	23476	13.178	-11.063
1.50E+12	22440	-10.229	-17.146
1.50E+12	22205	14.797	-18.87
1.50E+12	20365	6.576	-23.874
1.50E+12	20377	-0.306	-11.756
1.50E+12	20285	1.719	-17.96
1.50E+12	22291	-40.867	-4.814
1.50E+12	22192	6.887	-16.084
1.50E+12	20400	4.915	8.158
1.50E+12	20212	-9	12.442
1.50E+12	20243	-10.706	-5.664
1.50E+12	20284	10.396	13.239
1.50E+12	20251	-6.768	-18.016
1.50E+12	20262	1.91	-2.173
1.50E+12	20356	16.828	-2.559
1.50E+12	22193	3.677	-11.671
1.50E+12	20360	12.14	11.121
1.50E+12	20339	8.931	-28.624
1.50E+12	22172	41.353	-3.467
1.50E+12	20338	10.215	-0.684
1.50E+12	20370	0.151	4.016
1.50E+12	20302	7.29	-12.994
1.50E+12	22276	-5.456	-9.622
1.50E+12	23476	12.528	-10.543
1.50E+12	22440	-17.553	-15.255
1.50E+12	22205	13.169	-18.306
1.50E+12	20365	4.941	-24.262
1.50E+12	20377	-0.863	-10.495
1.50E+12	20285	0.362	-17.406
1.50E+12	22291	-40.729	-6.172
1.50E+12	22192	6.061	-15.292
1.50E+12	20400	3.869	9.039
1.50E+12	20212	-10.168	13.549
1.50E+12	20243	-12.49	-5.953
1.50E+12	20284	10.419	13.238
1.50E+12	20251	-9.02	-19.464
1.50E+12	20262	1.038	-0.864
1.50E+12	20356	15.476	-1.433
1.50E+12	22193	3.457	-9.492
1.50E+12	20360	12.201	12.154
1.50E+12	20339	6.875	-29.322
1.50E+12	22172	40.902	-3.04
1.50E+12	20338	9.244	0.96
1.50E+12	20370	-0.812	5.315
1.50E+12	20302	6.085	-12.848
1.50E+12	22276	-6.685	-8.75
1.50E+12	23476	11.196	-9.884
1.50E+12	22440	-23.375	-13.751
1.50E+12	22205	11.469	-17.851
1.50E+12	20365	2.964	-23.579
1.50E+12	20377	-1.614	-9.276
1.50E+12	20285	-1.291	-16.607
1.50E+12	22291	-39.87	-7.465
1.50E+12	22192	5.297	-14.379
1.50E+12	20400	2.968	9.885
1.50E+12	20212	-11.407	14.589
1.50E+12	20243	-14.459	-6.513
1.50E+12	20284	10.684	13.151
1.50E+12	20251	-11.675	-20.584
1.50E+12	20262	0.064	0.418
1.50E+12	20356	14.288	-0.25
1.50E+12	22193	3.25	-7.035
1.50E+12	20360	12.435	12.558
1.50E+12	20339	4.76	-30.165
1.50E+12	22172	40.924	-2.593
1.50E+12	20338	8.566	2.31
1.50E+12	20370	-2.154	7.144
1.50E+12	20302	4.935	-12.512
1.50E+12	22276	-8.045	-7.885
1.50E+12	23476	9.753	-9.61
1.50E+12	22440	-28.029	-12.502
1.50E+12	22205	10.082	-17.038
1.50E+12	20365	1.734	-22.297
1.50E+12	20377	-2.394	-8.04
1.50E+12	20285	-2.997	-15.382
1.50E+12	22291	-38.735	-8.62
1.50E+12	22192	4.497	-12.894
1.50E+12	20400	2.146	10.948
1.50E+12	20212	-12.481	15.581
1.50E+12	20243	-16.602	-7.01
1.50E+12	20284	10.599	13.185
1.50E+12	20251	-14.32	-21.352
1.50E+12	20262	-0.843	1.623
1.50E+12	20356	13.101	1.143
1.50E+12	22193	2.944	-4.567
1.50E+12	20360	12.653	13.06
1.50E+12	20339	2.607	-30.963
1.50E+12	22172	41.274	-2.359
1.50E+12	20338	8.005	3.543
1.50E+12	20370	-3.577	9.281
1.50E+12	20302	3.802	-11.974
1.50E+12	22276	-9.152	-6.773
1.50E+12	23476	8.657	-9.523
1.50E+12	22440	-31.698	-11.524
1.50E+12	22205	9.204	-16.245
1.50E+12	20365	1.211	-21.188
1.50E+12	20377	-3.576	-7.163
1.50E+12	20285	-4.052	-14.585
1.50E+12	22291	-37.696	-9.624
1.50E+12	22192	3.682	-11.561
1.50E+12	20400	1.307	11.809
1.50E+12	20212	-14.141	16.136
1.50E+12	20243	-19.018	-7.514
1.50E+12	20284	10.514	13.21
1.50E+12	20251	-17.134	-21.806
1.50E+12	20262	-1.651	2.727
1.50E+12	20356	12.134	2.218
1.50E+12	22193	2.585	-2.396
1.50E+12	20360	12.446	12.922
1.50E+12	20339	0.755	-31.567
1.50E+12	22172	41.675	-2.082
1.50E+12	20338	7.549	4.674
1.50E+12	20370	-5.072	11.174
1.50E+12	20302	2.655	-11.735
1.50E+12	22276	-10.452	-5.752
1.50E+12	23476	7.382	-9.405
1.50E+12	22440	-34.405	-10.863
1.50E+12	22205	8.25	-15.368
1.50E+12	20365	0.671	-19.856
1.50E+12	20377	-4.864	-6.567
1.50E+12	20285	-5.267	-13.493
1.50E+12	22291	-36.931	-10.459
1.50E+12	22192	2.71	-10.105
1.50E+12	20400	0.682	12.765
1.50E+12	20212	-15.359	16.623
1.50E+12	20243	-21.254	-7.894
1.50E+12	20284	10.63	13.197
1.50E+12	20251	-19.509	-22.04
1.50E+12	20262	-2.413	3.905
1.50E+12	20356	11.204	3.613
1.50E+12	22193	2.222	-0.295
1.50E+12	20360	12.264	13.068
1.50E+12	20339	-0.916	-31.93
1.50E+12	22172	41.713	-1.603
1.50E+12	20338	7.357	5.842
1.50E+12	20370	-6.097	12.573
1.50E+12	20302	1.998	-11.736
1.50E+12	22276	-11.74	-4.648
1.50E+12	23476	6.527	-9.352
1.50E+12	22440	-37.107	-9.742
1.50E+12	22205	7.401	-15.18
1.50E+12	20365	0.364	-19.19
1.50E+12	20377	-6.225	-6.369
1.50E+12	20285	-6.079	-12.321
1.50E+12	22291	-37.119	-10.489
1.50E+12	22192	1.539	-8.909
1.50E+12	20400	0.341	13.595
1.50E+12	20212	-16.735	16.962
1.50E+12	20243	-23.258	-8.174
1.50E+12	20284	10.7	13.164
1.50E+12	20251	-21.7	-22.232
1.50E+12	20262	-3.212	4.971
1.50E+12	20356	10.836	5.091
1.50E+12	22193	1.774	1.678
1.50E+12	20360	11.992	12.906
1.50E+12	20339	-2.334	-32.206
1.50E+12	22172	41.247	-1.313
1.50E+12	20338	7.149	6.948
1.50E+12	20370	-6.633	13.029
1.50E+12	20302	2.179	-11.781
1.50E+12	22276	-12.933	-3.559
1.50E+12	23476	6.094	-8.984
1.50E+12	22440	-39.464	-8.352
1.50E+12	22205	7.078	-15.422
1.50E+12	20365	0.198	-18.984
1.50E+12	20377	-7.594	-6.297
1.50E+12	20285	-6.734	-11.494
1.50E+12	22291	-38.832	-8.969
1.50E+12	22192	0.477	-8.027
1.50E+12	20400	0.326	13.887
1.50E+12	20212	-18.25	17.427
1.50E+12	20243	-24.831	-8.546
1.50E+12	20284	10.181	13.286
1.50E+12	20251	-23.74	-22.406
1.50E+12	20262	-3.987	5.805
1.50E+12	20356	10.407	5.755
1.50E+12	22193	1.104	2.904
1.50E+12	20360	11.337	12.618
1.50E+12	20339	-3.935	-32.616
1.50E+12	22172	40.772	-1.118
1.50E+12	20338	6.978	7.917
1.50E+12	20370	-7.486	12.96
1.50E+12	20302	2.726	-11.208
1.50E+12	22276	-14.143	-2.635
1.50E+12	23476	6.194	-8.334
1.50E+12	22440	-41.961	-7.097
1.50E+12	22205	7.269	-15.405
1.50E+12	20365	0.204	-18.869
1.50E+12	20377	-8.707	-6.123
1.50E+12	20285	-7.432	-10.668
1.50E+12	22291	-41.444	-7.426
1.50E+12	22192	0.02	-6.904
1.50E+12	20400	0.434	14.182
1.50E+12	20212	-19.288	17.887
1.50E+12	20243	-26.27	-8.791
1.50E+12	20284	9.398	14.049
1.50E+12	20251	-25.375	-22.379
1.50E+12	20262	-4.878	6.418
1.50E+12	20356	9.616	5.704
1.50E+12	22193	0.204	3.788
1.50E+12	20360	10.491	12.32
1.50E+12	20339	-5.328	-32.834
1.50E+12	22172	40.612	-1.165
1.50E+12	20338	6.845	8.972
1.50E+12	20370	-8.479	12.963
1.50E+12	20302	3.44	-10.408
1.50E+12	22276	-15.23	-1.535
1.50E+12	23476	6.574	-7.842
1.50E+12	22440	-44.53	-6.02
1.50E+12	22205	7.411	-15.398
1.50E+12	20365	0.157	-18.878
1.50E+12	20377	-9.617	-5.881
1.50E+12	20285	-7.745	-10.171
1.50E+12	22291	-44.062	-6.22
1.50E+12	22192	-0.19	-5.766
1.50E+12	20400	0.572	14.305
1.50E+12	20212	-20.617	18.199
1.50E+12	20243	-27.724	-9.052
1.50E+12	20284	7.113	15.592
1.50E+12	20251	-26.756	-22.47
1.50E+12	20262	-5.641	6.897
1.50E+12	20356	8.771	5.6
1.50E+12	22193	-0.459	4.231
1.50E+12	20360	9.483	12.368
1.50E+12	20339	-6.601	-33.091
1.50E+12	22172	40.58	-1.196
1.50E+12	20338	6.64	9.915
1.50E+12	20370	-9.202	12.7
1.50E+12	20302	3.835	-9.437
1.50E+12	22276	-16.371	-0.558
1.50E+12	23476	7.002	-7.109
1.50E+12	22440	-46.355	-5.129
1.50E+12	22205	7.425	-15.357
1.50E+12	20365	0.173	-18.877
1.50E+12	20377	-10.399	-5.454
1.50E+12	20285	-7.761	-10.126
1.50E+12	22291	-46.183	-5.355
1.50E+12	22192	-0.336	-4.735
1.50E+12	20400	0.677	14.421
1.50E+12	20212	-21.613	18.008
1.50E+12	20243	-28.822	-9.169
1.50E+12	20284	5.238	17.662
1.50E+12	20251	-27.826	-22.469
1.50E+12	20262	-6.053	7.272
1.50E+12	20356	8.291	5.583
1.50E+12	22193	-0.559	4.595
1.50E+12	20360	8.552	12.563
1.50E+12	20339	-7.854	-33.373
1.50E+12	22172	40.587	-1.173
1.50E+12	20338	6.255	10.668
1.50E+12	20370	-9.86	12.494
1.50E+12	20302	3.876	-8.674
1.50E+12	22276	-17.429	0.399
1.50E+12	23476	7.335	-6.224
1.50E+12	22440	-47.305	-4.098
1.50E+12	22205	7.424	-15.347
1.50E+12	20365	0.215	-18.863
1.50E+12	20377	-10.176	-5.159
1.50E+12	20285	-7.773	-10.134
1.50E+12	22291	-47.709	-4.596
1.50E+12	22192	-0.241	-3.974
1.50E+12	20400	0.433	14.628
1.50E+12	20212	-22.427	17.505
1.50E+12	20243	-29.673	-9.163
1.50E+12	20284	3.459	19.735
1.50E+12	20251	-29.112	-22.351
1.50E+12	20262	-6.287	7.915
1.50E+12	20356	8.317	5.475
1.50E+12	22193	-0.373	4.807
1.50E+12	20360	7.802	12.425
1.50E+12	20339	-8.147	-33.08
1.50E+12	22172	40.59	-1.213
1.50E+12	20338	5.695	10.849
1.50E+12	20370	-10.118	12.717
1.50E+12	20302	3.947	-8.046
1.50E+12	22276	-18.255	1.558
1.50E+12	23476	7.43	-6.56
1.50E+12	22440	-47.553	-3.248
1.50E+12	22205	7.371	-15.3
1.50E+12	20365	0.197	-18.877
1.50E+12	20377	-9.96	-4.938
1.50E+12	20285	-7.734	-10.128
1.50E+12	22291	-48.369	-3.799
1.50E+12	22192	-0.258	-4.085
1.50E+12	20400	0.274	15.066
1.50E+12	20212	-22.388	17.479
1.50E+12	20243	-30.34	-9.136
1.50E+12	20284	1.405	21.212
1.50E+12	20251	-30.142	-22.208
1.50E+12	20262	-6.241	8.521
1.50E+12	20356	8.091	5.055
1.50E+12	22193	-0.222	4.795
1.50E+12	20360	7.039	12.076
1.50E+12	20339	-8.025	-32.76
1.50E+12	22172	40.617	-1.19
1.50E+12	20338	4.917	10.857
1.50E+12	20370	-10.151	12.895
1.50E+12	20302	3.745	-7.608
1.50E+12	22276	-18.989	2.313
1.50E+12	23476	7.323	-6.691
1.50E+12	22440	-47.628	-2.903
1.50E+12	22205	7.195	-15.319
1.50E+12	20365	0.197	-18.892
1.50E+12	20377	-10.05	-4.749
1.50E+12	20285	-7.92	-9.985
1.50E+12	22291	-50.391	-3.154
1.50E+12	22192	-0.613	-4.416
1.50E+12	20400	0.219	15.444
1.50E+12	20212	-22.241	17.905
1.50E+12	20243	-30.987	-9.353
1.50E+12	20284	0.03	22.333
1.50E+12	20251	-30.184	-22.491
1.50E+12	20262	-6.205	8.481
1.50E+12	20356	8.084	4.236
1.50E+12	22193	-0.246	4.822
1.50E+12	20360	6.537	11.683
1.50E+12	20339	-8.321	-32.237
1.50E+12	22172	40.58	-1.2
1.50E+12	20338	4.333	10.64
1.50E+12	20370	-10.146	12.9
1.50E+12	20302	3.906	-7.01
1.50E+12	22276	-18.883	3.018
1.50E+12	23476	7.104	-6.562
1.50E+12	22440	-47.639	-2.884
1.50E+12	22205	7.161	-15.168
1.50E+12	20365	0.17	-18.9
1.50E+12	20377	-10.35	-4.58
1.50E+12	20285	-7.894	-10.134
1.50E+12	22291	-53.744	-2.419
1.50E+12	22192	-1.069	-4.794
1.50E+12	20400	0.167	15.337
1.50E+12	20212	-22.528	18.568
1.50E+12	20243	-31.636	-9.41
1.50E+12	20284	-1.175	23.301
1.50E+12	20251	-29.744	-22.533
1.50E+12	20262	-6.33	7.944
1.50E+12	20356	8.511	3.374
1.50E+12	22193	-0.361	4.917
1.50E+12	20360	6.337	11.46
1.50E+12	20339	-8.921	-31.535
1.50E+12	22172	40.57	-1.2
1.50E+12	20338	3.821	10.62
1.50E+12	20370	-10.148	12.885
1.50E+12	20302	4.19	-7.022
1.50E+12	22276	-18.46	3.282
1.50E+12	23476	6.978	-6.935
1.50E+12	22440	-47.625	-2.867
1.50E+12	22205	6.997	-15.243
1.50E+12	20365	0.076	-19.142
1.50E+12	20377	-10.52	-4.609
1.50E+12	20285	-7.818	-10.324
1.50E+12	22291	-53.835	-2.08
1.50E+12	22192	-1.116	-4.79
1.50E+12	20400	0.038	14.835
1.50E+12	20212	-23.109	19.063
1.50E+12	20243	-31.924	-9.524
1.50E+12	20284	-2.569	23.923
1.50E+12	20251	-29.092	-22.49
1.50E+12	20262	-6.132	7.935
1.50E+12	20356	8.989	3.049
1.50E+12	22193	-0.479	4.769
1.50E+12	20360	6.32	11.42
1.50E+12	20339	-9.414	-31.382
1.50E+12	22172	40.531	-1.205
1.50E+12	20338	3.622	10.617
1.50E+12	20370	-10.166	12.87
1.50E+12	20302	4.361	-7.609
1.50E+12	22276	-18.328	3.267
1.50E+12	23476	7.132	-7.52
1.50E+12	22440	-43.6	-4.777
1.50E+12	22205	6.825	-15.337
1.50E+12	20365	0.093	-19.278
1.50E+12	20377	-10.509	-4.674
1.50E+12	20285	-7.414	-10.493
1.50E+12	22291	-53.578	-2.237
1.50E+12	22192	-0.672	-4.693
1.50E+12	20400	0.076	14.109
1.50E+12	20212	-23.904	19.411
1.50E+12	20243	-32.468	-9.469
1.50E+12	20284	-3.442	24.717
1.50E+12	20251	-28.628	-22.165
1.50E+12	20262	-5.946	7.897
1.50E+12	20356	9.158	2.814
1.50E+12	22193	-0.668	4.654
1.50E+12	20360	6.036	11.119
1.50E+12	20339	-9.38	-31.442
1.50E+12	22172	40.518	-1.181
1.50E+12	20338	3.663	10.408
1.50E+12	20370	-10.145	12.903
1.50E+12	20302	4.524	-8.369
1.50E+12	22276	-18.573	3.413
1.50E+12	23476	7.045	-8.27
1.50E+12	22440	-36.243	-8.386
1.50E+12	22205	6.625	-15.577
1.50E+12	20365	-0.013	-19.373
1.50E+12	20377	-10.362	-4.454
1.50E+12	20285	-6.54	-10.967
1.50E+12	22291	-54.491	-2.62
1.50E+12	22192	-0.466	-5.199
1.50E+12	20400	0.08	13.134
1.50E+12	20212	-24.824	19.67
1.50E+12	20243	-33.126	-9.995
1.50E+12	20284	-4.259	25.629
1.50E+12	20251	-28.482	-21.782
1.50E+12	20262	-6.02	6.97
1.50E+12	20356	9.072	2.434
1.50E+12	22193	-0.825	4.101
1.50E+12	20360	5.597	10.383
1.50E+12	20339	-8.801	-31.849
1.50E+12	22172	40.527	-1.193
1.50E+12	20338	3.702	9.938
1.50E+12	20370	-10.153	12.861
1.50E+12	20302	4.968	-8.669
1.50E+12	22276	-19.305	3.599
1.50E+12	23476	6.61	-8.901
1.50E+12	22440	-32.39	-11.093
1.50E+12	22205	6.456	-15.83
1.50E+12	20365	-0.404	-19.909
1.50E+12	20377	-9.98	-4.486
1.50E+12	20285	-5.581	-11.8
1.50E+12	22291	-57.163	-2.883
1.50E+12	22192	-0.417	-6.435
1.50E+12	20400	0.083	11.876
1.50E+12	20212	-25.433	19.812
1.50E+12	20243	-32.578	-10.991
1.50E+12	20284	-5.545	26.361
1.50E+12	20251	-28.31	-21.7
1.50E+12	20262	-6.127	5.942
1.50E+12	20356	9.249	1.736
1.50E+12	22193	-0.936	2.951
1.50E+12	20360	5.288	9.645
1.50E+12	20339	-8.496	-32.703
1.50E+12	22172	40.549	-1.202
1.50E+12	20338	3.906	9.051
1.50E+12	20370	-10.13	12.581
1.50E+12	20302	4.558	-8.658
1.50E+12	22276	-19.617	3.312
1.50E+12	23476	6.401	-8.607
1.50E+12	22440	-30.135	-13.298
1.50E+12	22205	6.263	-16.341
1.50E+12	20365	-1.073	-21.075
1.50E+12	20377	-9.288	-4.519
1.50E+12	20285	-4.727	-13.272
1.50E+12	22291	-58.822	-2.84
1.50E+12	22192	-0.614	-7.932
1.50E+12	20400	0.034	10.442
1.50E+12	20212	-24.999	19.698
1.50E+12	20243	-30.697	-12.813
1.50E+12	20284	-6.328	26.963
1.50E+12	20251	-28.038	-21.508
1.50E+12	20262	-6.2	5.007
1.50E+12	20356	9.797	1.016
1.50E+12	22193	-0.831	0.99
1.50E+12	20360	5.137	8.864
1.50E+12	20339	-6.833	-32.69
1.50E+12	22172	40.727	-1.364
1.50E+12	20338	4.138	8.357
1.50E+12	20370	-10.026	11.848
1.50E+12	20302	4.367	-8.135
1.50E+12	22276	-19.307	2.322
1.50E+12	23476	6.536	-8.973
1.50E+12	22440	-27.948	-14.454
1.50E+12	22205	6.052	-17.288
1.50E+12	20365	-2.123	-22.973
1.50E+12	20377	-8.69	-4.839
1.50E+12	20285	-4.743	-15.277
1.50E+12	22192	-0.81	-9.781
1.50E+12	20400	0.066	8.984
1.50E+12	20212	-24.078	19.525
1.50E+12	20243	-28.603	-14.683
1.50E+12	20284	-7.049	27.39
1.50E+12	20251	-27.872	-21.311
1.50E+12	20262	-5.902	4.423
1.50E+12	20356	10.062	0.346
1.50E+12	22193	-0.596	-1.3
1.50E+12	20360	5.088	8.006
1.50E+12	20339	-5.679	-32.47
1.50E+12	22172	40.523	-1.598
1.50E+12	20338	4.487	7.377
1.50E+12	20370	-9.811	10.765
1.50E+12	20302	4.659	-7.642
1.50E+12	22276	-18.762	1.667
1.50E+12	23476	6.776	-9.388
1.50E+12	22440	-26.055	-13.845
1.50E+12	22205	5.992	-18.018
1.50E+12	20365	-4.453	-23.552
1.50E+12	20377	-8.558	-5.516
1.50E+12	20285	-6.384	-16.762
1.50E+12	22192	-1.244	-11.797
1.50E+12	20400	0.173	7.701
1.50E+12	20212	-23.299	19.551
1.50E+12	20243	-26.661	-14.648
1.50E+12	20284	-7.523	27.961
1.50E+12	20251	-27.108	-21.236
1.50E+12	20262	-5.074	4.867
1.50E+12	20356	9.584	-0.47
1.50E+12	22193	-0.44	-2.175
1.50E+12	20360	4.976	6.793
1.50E+12	20339	-4.578	-32.011
1.50E+12	22172	40.366	-1.828
1.50E+12	20338	4.708	5.473
1.50E+12	20370	-9.607	9.797
1.50E+12	20302	4.918	-8.073
1.50E+12	22276	-18.343	1.644
1.50E+12	23476	6.667	-9.541
1.50E+12	22440	-22.802	-7.954
1.50E+12	22205	5.797	-17.4
1.50E+12	20365	-6.397	-22.268
1.50E+12	20377	-9.088	-5.605
1.50E+12	20285	-8.684	-16.427
1.50E+12	22192	-2.602	-13.191
1.50E+12	20400	0.102	7.37
1.50E+12	20212	-22.404	20.162
1.50E+12	20243	-25.265	-12.177
1.50E+12	20284	-8.201	28.854
1.50E+12	20251	-25.945	-21.158
1.50E+12	20262	-4.296	6.118
1.50E+12	20356	9.144	-0.378
1.50E+12	22193	-0.583	-0.863
1.50E+12	20360	4.591	6.099
1.50E+12	20339	-3.843	-30.897
1.50E+12	22172	40.031	-1.813
1.50E+12	20338	4.719	4.77
1.50E+12	20370	-9.389	9.056
1.50E+12	20302	4.773	-9.205
1.50E+12	22276	-18.381	1.133
1.50E+12	23476	6.362	-9.352
1.50E+12	22440	-19.4	-0.775
1.50E+12	22205	5.845	-15.577
1.50E+12	20365	-6.505	-20.139
1.50E+12	20377	-9.666	-4.501
1.50E+12	20285	-10.421	-14.445
1.50E+12	22192	-3.564	-12.437
1.50E+12	20400	-0.065	8.763
1.50E+12	20212	-21.203	21.791
1.50E+12	20243	-24.742	-9.018
1.50E+12	20284	-8.043	29.929
1.50E+12	20251	-24.766	-20.614
1.50E+12	20262	-3.798	7.637
1.50E+12	20356	9.006	0.645
1.50E+12	22193	-0.962	1.305
1.50E+12	20360	4.522	6.887
1.50E+12	20339	-2.827	-29.87
1.50E+12	22172	39.616	-1.488
1.50E+12	20338	4.194	5.277
1.50E+12	20370	-8.966	9.642
1.50E+12	20302	5.107	-10.1
1.50E+12	22276	-18.601	0.326
1.50E+12	23476	6.39	-8.29
1.50E+12	22440	-17.629	2.369
1.50E+12	22205	5.85	-13.971
1.50E+12	20365	-5.52	-18.57
1.50E+12	20377	-9.856	-3.129
1.50E+12	20285	-10.954	-12.077
1.50E+12	22192	-3.501	-9.415
1.50E+12	20400	-0.741	11.137
1.50E+12	20212	-20.059	24.304
1.50E+12	20243	-24.82	-5.374
1.50E+12	20284	-6.252	30.705
1.50E+12	20251	-23.793	-19.688
1.50E+12	20262	-3.981	9.447
1.50E+12	20356	8.903	2.206
1.50E+12	22193	-1.723	4.05
1.50E+12	20360	4.751	8.034
1.50E+12	20339	-1.478	-28.893
1.50E+12	22172	39.351	-0.847
1.50E+12	20338	3.512	5.979
1.50E+12	20370	-9.4	12.44
1.50E+12	20302	5.712	-10.073
1.50E+12	22276	-18.085	1.841
1.50E+12	23476	7.337	-6.527
1.50E+12	22440	-15.639	3.968
1.50E+12	22205	6.028	-12.482
1.50E+12	20365	-4.162	-16.783
1.50E+12	20377	-9.683	-0.223
1.50E+12	20285	-10.443	-9.259
1.50E+12	22192	-2.703	-5.492
1.50E+12	20400	-1.119	14.038
1.50E+12	20212	-18.96	26.316
1.50E+12	20243	-24.557	-1.676
1.50E+12	20284	-2.403	30.664
1.50E+12	20251	-23.273	-18.331
1.50E+12	20262	-5.177	11.179
1.50E+12	20356	8.881	4.03
1.50E+12	22193	-2.871	7.172
1.50E+12	20360	4.602	8.686
1.50E+12	20339	-0.158	-27.775
1.50E+12	22172	39.176	-0.165
1.50E+12	20338	1.78	4.667
1.50E+12	20370	-10.151	15.694
1.50E+12	20302	6.483	-8.871
1.50E+12	22276	-16.164	4.057
1.50E+12	23476	8.048	-5.031
1.50E+12	22440	-9.102	4.145
1.50E+12	22205	6.458	-11.008
1.50E+12	20365	-2.545	-14.739
1.50E+12	20377	-9.809	3.33
1.50E+12	20285	-8.892	-6.775
1.50E+12	22192	-1.639	-1.766
1.50E+12	20400	-1.219	16.408
1.50E+12	20212	-16.904	27.134
1.50E+12	20243	-23.481	1.259
1.50E+12	20284	1.674	28.433
1.50E+12	20251	-22.127	-16.696
1.50E+12	20262	-7.031	11.718
1.50E+12	20356	8.918	5.167
1.50E+12	22193	-4.389	8.704
1.50E+12	20360	3.05	7.494
1.50E+12	20339	0.915	-26.263
1.50E+12	22172	38.996	0.136
1.50E+12	20338	-1.111	3.451
1.50E+12	20370	-8.763	16.17
1.50E+12	20302	6.888	-6.536
1.50E+12	22276	-13.309	5.584
1.50E+12	23476	8.217	-3.429
1.50E+12	22440	-5.309	1.796
1.50E+12	22205	6.953	-9.804
1.50E+12	20365	-1.439	-12.065
1.50E+12	20377	-10.16	4.322
1.50E+12	20285	-7.627	-5.53
1.50E+12	22291	-39.351	-0.873
1.50E+12	22192	-2.339	1.106
1.50E+12	20400	0.684	17.828
1.50E+12	20212	-16.208	26.784
1.50E+12	20243	-21.444	2.134
1.50E+12	20284	4.624	25.01
1.50E+12	20251	-20.371	-14.917
1.50E+12	20262	-6.182	11.647
1.50E+12	20356	9.11	4.716
1.50E+12	22193	-3.672	7.075
1.50E+12	20360	1.927	6.611
1.50E+12	20339	2.038	-25.025
1.50E+12	22172	39.088	0.306
1.50E+12	20338	-3.538	3.008
1.50E+12	20370	-6.102	14.303
1.50E+12	20302	7.123	-3.338
1.50E+12	22276	-11.052	5.117
1.50E+12	23476	8.033	-3.175
1.50E+12	22440	-6.919	-2.747
1.50E+12	22205	7.583	-10.006
1.50E+12	20365	-3.105	-9.133
1.50E+12	20377	-9.829	1.618
1.50E+12	20285	-7.933	-5.118
1.50E+12	22291	-38.367	-0.662
1.50E+12	22192	-4.26	0.188
1.50E+12	20400	3.33	17.251
1.50E+12	20212	-15.532	25.702
1.50E+12	20243	-19.926	0.424
1.50E+12	20284	4.813	22.667
1.50E+12	20251	-18.143	-13.708
1.50E+12	20262	-3.116	11.11
1.50E+12	20356	9.341	2.998
1.50E+12	22193	-2.649	4.789
1.50E+12	20360	2.588	7.404
1.50E+12	20339	3.348	-24.331
1.50E+12	22172	39.59	0.112
1.50E+12	20338	-3.536	2.619
1.50E+12	20370	-4.608	12.244
1.50E+12	20302	7.226	-3.105
1.50E+12	22276	-10.043	3.902
1.50E+12	23476	7.971	-5.717
1.50E+12	22440	-8.672	-8.931
1.50E+12	22205	7.537	-13.086
1.50E+12	20365	-6.29	-8.908
1.50E+12	20377	-8.804	-2.034
1.50E+12	20285	-7.629	-6.089
1.50E+12	22291	-37.415	-0.95
1.50E+12	22192	-4.835	-4.295
1.50E+12	20400	5.092	14.709
1.50E+12	20212	-15.108	24.775
1.50E+12	20243	-19.4	-2.657
1.50E+12	20284	3.289	21.591
1.50E+12	20251	-15.175	-15.467
1.50E+12	20262	1.311	10.242
1.50E+12	20356	9.795	0.576
1.50E+12	22193	-0.752	1.438
1.50E+12	20360	4.299	8.972
1.50E+12	20339	4.373	-25.008
1.50E+12	22172	40.327	-0.421
1.50E+12	20338	-0.917	-0.032
1.50E+12	20370	-4.142	9.38
1.50E+12	20302	7.498	-6.256
1.50E+12	22276	-9.156	2.58
1.50E+12	23476	9.146	-9.946
1.50E+12	22440	-9.821	-16.794
1.50E+12	22205	7.44	-17.769
1.50E+12	20365	-7.595	-12.226
1.50E+12	20377	-8.121	-4.663
1.50E+12	20285	-6.026	-8.787
1.50E+12	22291	-36.575	-1.72
1.50E+12	22192	-3.479	-9.026
1.50E+12	20400	6.587	11.758
1.50E+12	20212	-14.748	23.54
1.50E+12	20243	-18.643	-6.413
1.50E+12	20284	2.329	20.735
1.50E+12	20251	-11.776	-18.658
1.50E+12	20262	4.148	7.977
1.50E+12	20356	10.746	-2.397
1.50E+12	22193	0.948	-3.117
1.50E+12	20360	6.896	8.59
1.50E+12	20339	6.359	-26.703
1.50E+12	22172	41.023	-1.169
1.50E+12	20338	1.421	-3.631
1.50E+12	20370	-3.68	5.762
1.50E+12	20302	9.149	-11.125
1.50E+12	22276	-8.894	0.721
1.50E+12	23476	12.321	-14.506
1.50E+12	22440	-8.482	-22.162
1.50E+12	22205	10.01	-21.002
1.50E+12	20365	-6.385	-17.599
1.50E+12	20377	-7.151	-6.057
[truncated: 62,118 more rows]
